# Supplementary material for: Modeling Insertional Mutagenesis Using Gene Length and Expression in Murine Embryonic Stem Cells
Source: PLoS One. 2007 Jul 18;2(7):e617. doi: 10.1371/journal.pone.0000617 (PMC1910612; doi:10.1371/journal.pone.0000617)
Supplement: Table S1 — Compares the expression as measured using RT-PCR with expression estimates derived using GCRMA methods. (0.03 MB XLS) [file pone.0000617.s001.xls]

## Sheet: Sheet1
Ensembl_gene_id	MGI_symbol	TaqMan_Rank	gcRMA_Rank	TaqMan (% Trfr expression)	log2exp
ENSMUSG00000025020	Slit1	1	2	0	2.148
ENSMUSG00000001988	Npas1	1	3	0	2.158
ENSMUSG00000021099	Six6	1	4	0	2.196
ENSMUSG00000028341	Nr4a3	1	9	0	2.557
ENSMUSG00000029754	Dlx6	1	10	0	2.558
ENSMUSG00000040732	Erg	1	11	0	2.563
ENSMUSG00000021743	Zfp312	1	12	0	2.648
ENSMUSG00000010476	Ebf3	1	13	0	2.654
ENSMUSG00000020019	Ntn4	1	19	0	2.934
ENSMUSG00000026610	Esrrg	1	22	0	3.093
ENSMUSG00000059857	Ntng1	1	23	0	3.166
ENSMUSG00000035934	Pknox2	1	30	0	4.395
ENSMUSG00000026826	Nr4a2	1	37	0	4.849
ENSMUSG00000021010	Npas3	1	41	0	5.315
ENSMUSG00000027301	Oxt	1	43	0	5.542
ENSMUSG00000038765	Lmx1b	1	44	0	5.591
ENSMUSG00000021798	Ldb3	1	49	0	5.955
ENSMUSG00000040289	Hey1	1	50	0	5.956
ENSMUSG00000056427	Slit3	1	51	0	6.057
ENSMUSG00000003934	Efnb3	1	52	0	6.214
ENSMUSG00000023991	Foxp4	1	54	0	6.548
ENSMUSG00000038331	Satb2	22	5	1	2.213
ENSMUSG00000043969	Emx2	22	15	1	2.749
ENSMUSG00000021508	Cxcl14	22	16	1	2.753
ENSMUSG00000030987	Stim1	22	21	1	3.044
ENSMUSG00000039706	Ldb2	22	24	1	3.229
ENSMUSG00000029563	Foxp2	22	25	1	3.792
ENSMUSG00000023013	Aqp2	22	27	1	4.127
ENSMUSG00000031302	Nlgn3	22	60	1	6.925
ENSMUSG00000007613	Tgfbr1	22	86	1	8.642
ENSMUSG00000009739	Pou6f1	31	8	2	2.417
ENSMUSG00000027312	Atrn	31	35	2	4.768
ENSMUSG00000040183	Ankrd6	31	47	2	5.794
ENSMUSG00000049313	Sorl1	31	72	2	7.534
ENSMUSG00000025810	Nrp1	35	46	3	5.784
ENSMUSG00000006705	Pknox1	35	67	3	7.201
ENSMUSG00000036078	Oprs1	35	90	3	8.948
ENSMUSG00000032726	Bmp8a	38	26	4	3.925
ENSMUSG00000027954	Efna1	38	33	4	4.721
ENSMUSG00000027111	Itga6	38	105	4	10.26
ENSMUSG00000025229	Pitx3	41	1	5	1.633
ENSMUSG00000009406	Elk1	41	17	5	2.901
ENSMUSG00000028949	Smarcd3	41	29	5	4.381
ENSMUSG00000061353	Cxcl12	41	34	5	4.725
ENSMUSG00000031558	Slit2	41	36	5	4.781
ENSMUSG00000001300	Efnb2	41	73	5	7.552
ENSMUSG00000020903	Stx8	41	74	5	7.64
ENSMUSG00000024986	Hhex	48	32	6	4.546
ENSMUSG00000003992	Ssbp2	49	7	7	2.285
ENSMUSG00000023243	Kcnk5	50	59	8	6.893
ENSMUSG00000034220	Gpc1	50	66	8	7.182
ENSMUSG00000027878	Notch2	50	91	8	8.986
ENSMUSG00000020902	Ntn1	53	6	9	2.244
ENSMUSG00000024462	Gabbr1	53	40	9	5.179
ENSMUSG00000022883	Robo1	53	45	9	5.75
ENSMUSG00000003070	Efna2	56	69	10	7.273
ENSMUSG00000005442	Cic	56	82	10	8.315
ENSMUSG00000027820	Mme	56	108	10	10.498
ENSMUSG00000048915	Efna5	59	76	12	7.732
ENSMUSG00000031217	Efnb1	60	39	13	4.965
ENSMUSG00000027276	Jag1	60	64	13	7.096
ENSMUSG00000040857	Erf	62	14	15	2.659
ENSMUSG00000006369	Fbln1	62	70	15	7.312
ENSMUSG00000036461	Elf1	64	57	16	6.807
ENSMUSG00000030539	Sema4b	64	81	16	8.189
ENSMUSG00000038872	Atbf1	66	75	17	7.688
ENSMUSG00000030103	Bhlhb2	66	77	17	7.924
ENSMUSG00000025969	Nrp2	68	58	18	6.865
ENSMUSG00000061048	Cdh3	69	56	19	6.797
ENSMUSG00000021745	Ptprg	70	53	21	6.261
ENSMUSG00000020946	Gosr2	71	31	22	4.545
ENSMUSG00000039047	Pigk	72	62	23	6.964
ENSMUSG00000032340	Neo1	72	83	23	8.534
ENSMUSG00000030201	Lrp6	74	42	27	5.537
ENSMUSG00000005533	Igf1r	74	63	27	7.013
ENSMUSG00000041936	Agrn	76	107	28	10.462
ENSMUSG00000025964	Adam23	77	28	29	4.174
ENSMUSG00000017009	Sdc4	78	38	31	4.9
ENSMUSG00000015474	Ppt2	79	88	32	8.886
ENSMUSG00000011256	Adam19	80	96	33	9.198
ENSMUSG00000024513	Mbd2	81	55	41	6.794
ENSMUSG00000015217	Hmgb3	82	102	44	9.85
ENSMUSG00000025495	Ptdss2	83	48	48	5.854
ENSMUSG00000028494	Adfp	84	100	51	9.732
ENSMUSG00000061731	Ext1	85	87	52	8.675
ENSMUSG00000042590	Ipo11	86	85	55	8.599
ENSMUSG00000013236	Ptprs	86	92	55	9.06
ENSMUSG00000026478	Lamc1	88	93	56	9.065
ENSMUSG00000019889	Ptprk	89	71	58	7.517
ENSMUSG00000023830	Igf2r	90	61	59	6.961
ENSMUSG00000041891	Lman1	91	80	61	8.176
ENSMUSG00000030067	Foxp1	92	94	62	9.162
ENSMUSG00000031565	Fgfr1	93	18	64	2.905
ENSMUSG00000019998	Stx7	94	84	68	8.554
ENSMUSG00000000078	Klf6	95	95	69	9.196
ENSMUSG00000020368	Canx	96	106	70	10.313
ENSMUSG00000059436	Max	97	65	71	7.11
ENSMUSG00000031229	Atrx	98	79	81	8.12
ENSMUSG00000032336	Sdfr1	99	98	81	9.5
ENSMUSG00000031119	Gpc4	100	97	87	9.427
ENSMUSG00000035161	Ddx26	101	89	89	8.93
ENSMUSG00000033943	Mga	102	20	97	2.989
ENSMUSG00000033295	Ptprf	103	103	109	10.202
ENSMUSG00000000303	Cdh1	104	112	111	12.266
ENSMUSG00000033863	Klf9	105	110	117	11.2
ENSMUSG00000002900	Lamb1-1	106	101	121	9.814
ENSMUSG00000055653	Gpc3	107	78	127	8.023
ENSMUSG00000028347	Tmeff1	108	99	130	9.577
ENSMUSG00000028645	Slc2a1	109	111	285	11.659
ENSMUSG00000021242	Npc2	110	104	287	10.214
ENSMUSG00000054717	Hmgb2	111	68	1441	7.207
ENSMUSG00000066551	Hmgb1	112	109	1612	11.126
